# Supplementary material for: Recognition and stabilization of geranylgeranylated human Rab5 by the GDP Dissociation Inhibitor (GDI)
Source: Small GTPases. 2017 Oct 25;10(3):227–42. doi: 10.1080/21541248.2017.1371268 (PMC6548291; doi:10.1080/21541248.2017.1371268)
Supplement: KSGT_A_1371268_supplemental.zip [file ksgt-10-03-1371268-s001.zip]

Archive with 1 entries (1 files):
- KSGT_A_1371268_supplemental.pdf
